# Supplementary material for: Fleas from the Silk Road in Central Asia: identification of Ctenocephalides canis and Ctenocephalides orientis on owned dogs in Uzbekistan using molecular identification and geometric morphometrics
Source: Parasit Vectors. 2022 Sep 29;15:345. doi: 10.1186/s13071-022-05477-3 (PMC9520841; doi:10.1186/s13071-022-05477-3)
Supplement: Supplementary file 1 — Additional file 1: Table S1. Table showing the prevalence of infested dogs. Table S2. The number of examined and positive dogs regarding their sex. Table S3. The number of examined and positive dogs regarding their age. Table S4. The number of dogs infested with C. canis from each of the locations. Table S5. The number of dogs infested with C. orientis from each of the locations. Table S6. The number of dogs infested with P. irritans from each of the locations. Table S7. The number of dogs infested with unidentified fleas from each of the locations. Table S8. Number of infested dogs in each location. Table S9. Species of fleas for each of the age groups. Table S10. The sex of the identified fleas. [file 13071_2022_5477_MOESM1_ESM.xlsx]

## Sheet: Dogs
Table 1. Data showing the date of collection, sex and age of the dogs, and the locations.
Code/Name	Date of collection	Sex	Age (in months)	Age cathegory	Locality	Latitude	Longitude	Fleas (1/0)	Total_Ro
1/y	2020-12-20	F	6	J	Samarkand	39.6270° N	66.9750°E	1	4
2/y	2020-12-20	F	6	J	Samarkand	39.6270° N	66.9750°E	1	8
3/y	2020-12-20	F	11	J	Samarkand	39.6270° N	66.9750°E	1	5
4/y	2020-12-20	M	6	J	Samarkand	39.6270° N	66.9750°E	1	5
5/y	2020-12-20	M	8.5	J	Samarkand	39.6270° N	66.9750°E	1	6
6/y	2020-12-20	M	9	J	Samarkand	39.6270° N	66.9750°E	1	4
7	2020-12-20	M	10	J	Samarkand	39.6270° N	66.9750°E	0	NA
8	2020-12-20	F	10	J	Samarkand	39.6270° N	66.9750°E	0	NA
9	2020-12-20	F	9	J	Samarkand	39.6270° N	66.9750°E	0	NA
10	2020-12-20	F	10	J	Samarkand	39.6270° N	66.9750°E	0	NA
11/y	2020-12-20	F	11	J	Samarkand	39.6270° N	66.9750°E	1	3
12/y	2020-12-20	M	16	A	Samarkand	39.6270° N	66.9750°E	0	NA
13/y	2020-12-20	F	3	J	Samarkand	39.6270° N	66.9750°E	1	2
14/y	2020-12-20	M	3	J	Samarkand	39.6270° N	66.9750°E	1	6
15	2020-12-20	M	4	J	Samarkand	39.6270° N	66.9750°E	0	NA
16	2020-12-20	F	6	J	Samarkand	39.6270° N	66.9750°E	0	NA
17/y	2020-12-20	F	6	J	Samarkand	39.6270° N	66.9750°E	1	3
18	2020-12-20	F	6.5	J	Samarkand	39.6270° N	66.9750°E	0	NA
19	2020-12-20	F	7	J	Samarkand	39.6270° N	66.9750°E	0	NA
20	2020-12-20	F	8	J	Samarkand	39.6270° N	66.9750°E	0	NA
21/y	2021-01-16	M	9	J	Jizzax	40.1250° N	67.8808°E	1	2
22/y	2021-01-16	F	9	J	Jizzax	40.1250° N	67.8808°E	1	1
23/y	2021-01-16	M	22	A	Jizzax	40.1250° N	67.8808°E	1	1
24	2021-01-16	M	5	J	Jizzax	40.1250° N	67.8808°E	0	NA
25/y	2021-01-16	F	5	J	Jizzax	40.1250° N	67.8808°E	1	1
26	2021-01-16	F	6	J	Jizzax	40.1250° N	67.8808°E	0	NA
27	2021-01-16	F	6	J	Jizzax	40.1250° N	67.8808°E	0	NA
28	2021-01-16	M	6	J	Jizzax	40.1250° N	67.8808°E	0	NA
29/y	2021-01-16	M	7.5	J	Jizzax	40.1250° N	67.8808°E	1	2
30/y	2021-01-16	M	7	J	Jizzax	40.1250° N	67.8808°E	1	2
31	2021-01-16	M	13	A	Jizzax	40.1250° N	67.8808°E	0	NA
32/y	2021-01-16	M	13	A	Jizzax	40.1250° N	67.8808°E	1	3
33/y	2021-01-16	M	13	A	Jizzax	40.1250° N	67.8808°E	1	3
34/y	2021-01-16	M	13	A	Jizzax	40.1250° N	67.8808°E	1	3
35	2021-01-16	M	10	J	Jizzax	40.1250° N	67.8808°E	0	NA
36/y	2021-01-16	F	10	J	Jizzax	40.1250° N	67.8808°E	1	NA
37/y	2021-01-16	F	9	J	Jizzax	40.1250° N	67.8808°E	1	4
38	2021-01-16	F	9	J	Jizzax	40.1250° N	67.8808°E	0	6
39	2021-01-16	F	11	J	Jizzax	40.1250° N	67.8808°E	0	NA
40	2021-01-16	M	9	J	Jizzax	40.1250° N	67.8808°E	0	NA
41	2021-01-16	F	18	A	Jizzax	40.1250° N	67.8808°E	0	NA
42	2021-01-16	M	21	A	Jizzax	40.1250° N	67.8808°E	0	NA
43/y	2021-01-16	M	21	A	Jizzax	40.1250° N	67.8808°E	1	4
44	2021-01-16	F	4.5	J	Jizzax	40.1250° N	67.8808°E	0	NA
45/y	2021-01-25	F	6	J	Farg'ona	40.3842° N	71.7843°E	1	5
46/y	2021-01-25	F	8	J	Farg'ona	40.3842° N	71.7843°E	1	3
47	2021-01-25	F	6	J	Farg'ona	40.3842° N	71.7843°E	0	NA
48/y	2021-01-25	F	6	J	Farg'ona	40.3842° N	71.7843°E	1	9
49/y	2021-01-25	M	6	J	Farg'ona	40.3842° N	71.7843°E	1	11
50/y	2021-01-30	F	17	A	Farg'ona	40.3842° N	71.7843°E	1	9
51/y	2021-01-30	M	11	J	Farg'ona	40.3842° N	71.7843°E	1	4
52/y	2021-02-01	M	18	A	Farg'ona	40.3842° N	71.7843°E	1	7
53	2021-02-01	F	26	A	Farg'ona	40.3842° N	71.7843°E	0	NA
54	2021-02-01	F	20	A	Farg'ona	40.3842° N	71.7843°E	0	NA
55	2021-02-01	F	21	A	Farg'ona	40.3842° N	71.7843°E	0	NA
56/y	2021-02-01	M	3	J	Farg'ona	40.3842° N	71.7843°E	1	3
57	2021-02-01	M	17	A	Farg'ona	40.3842° N	71.7843°E	0	NA
58	2021-02-01	M	18	A	Farg'ona	40.3842° N	71.7843°E	0	NA
59/y	2021-02-01	M	9	J	Farg'ona	40.3842° N	71.7843°E	1	8
60/y	2021-02-01	M	9	J	Farg'ona	40.3842° N	71.7843°E	1	8
61/y	2021-02-01	M	11	J	Farg'ona	40.3842° N	71.7843°E	1	7
62	2021-02-01	M	12	J	Farg'ona	40.3842° N	71.7843°E	0	NA
63/y	2021-02-01	M	11	J	Farg'ona	40.3842° N	71.7843°E	1	2
64/y	2021-02-10	F	11	J	Buxoro	39.4628.99° N	6425 43.00°E	1	5
65/y	2021-02-10	F	11	J	Buxoro	39.4628.99° N	6425 43.00°E	1	3
66	2021-02-10	F	11	J	Buxoro	39.4628.99° N	6425 43.00°E	0	NA
67	2021-02-10	M	8.5	J	Buxoro	39.4628.99° N	6425 43.00°E	0	NA
68	2021-02-10	M	13	A	Buxoro	39.4628.99° N	6425 43.00°E	0	NA
69/y	2021-02-10	M	14	A	Buxoro	39.4628.99° N	6425 43.00°E	1	4
70/y	2021-02-10	F	6	J	Buxoro	39.4628.99° N	6425 43.00°E	1	6
71/y	2021-02-10	F	6	J	Buxoro	39.4628.99° N	6425 43.00°E	1	7
72/y	2021-02-10	M	9	J	Buxoro	39.4628.99° N	6425 43.00°E	1	3
73/y	2021-02-10	M	11	J	Buxoro	39.4628.99° N	6425 43.00°E	1	5
74	2021-02-10	M	11	J	Buxoro	39.4628.99° N	6425 43.00°E	0	NA
75	2021-02-10	M	19	A	Buxoro	39.4628.99° N	6425 43.00°E	0	NA
76/y	2021-02-16	F	21	A	Surkxandaryo	38.000.00° N	67.2959.99°E	1	7
77/y	2021-02-16	F	21	A	Surkxandaryo	38.000.00° N	67.2959.99°E	1	4

## Sheet: Fleas
Table 1. Data showing the identification of each flea in correlation with the animal species
Flea number	IDENTIFICATION	Sex	Code_UZB	Animal Sex	Animal Age (months)	Age group	Location	Latitude	Longitude			Less than 12 months	Juvenile
UZBK0001	C.orientis	F	43y	M	21	A	Jizzax	40.125	67.8808			Over 12 months	Adult
UZBK0002	C.orientis	F	43y	M	21	A	Jizzax	40.125	67.8808
UZBK0003	C.orientis	F	43y	M	21	A	Jizzax	40.125	67.8808
UZBK0004	C.orientis	F	43y	M	21	A	Jizzax	40.125	67.8808
UZBK0005	C.orientis	F	37y	F	9	J	Jizzax	40.125	67.8808
UZBK0006	C.orientis	F	37y	F	9	J	Jizzax	40.125	67.8808
UZBK0007	C.orientis	F	37y	F	9	J	Jizzax	40.125	67.8808
UZBK0008	C.orientis	F	37y	F	9	J	Jizzax	40.125	67.8808
UZBK0009	C.orientis	F	21y	M	9	J	Jizzax	40.125	67.8808
UZBK0010	C.orientis	M	21y	M	9	J	Jizzax	40.125	67.8808
UZBK0011	C. canis	F	46y	F	8	J	Farg'ona	40.3842	71.7843
UZBK0012	C. canis	F	46y	F	8	J	Farg'ona	40.3842	71.7843
UZBK0013	C.orientis	F	46y	F	8	J	Farg'ona	40.3842	71.7843
UZBK0014	C. canis	F	30y	M	7	J	Jizzax	40.125	67.8808
UZBK0015	C. canis	F	30y	M	7	J	Jizzax	40.125	67.8808
UZBK0016	C. canis	F	51y	M	11	J	Farg'ona	40.3842	71.7843
UZBK0017	C. canis	F	51y	M	11	J	Farg'ona	40.3842	71.7843
UZBK0018	C. canis	F	51y	M	11	J	Farg'ona	40.3842	71.7843
UZBK0019	C. canis	F	51y	M	11	J	Farg'ona	40.3842	71.7843
UZBK0020	C. canis	F	23y	M	22	A	Jizzax	40.125	67.8808
UZBK0021	C. canis	F	49y	M	6	J	Farg'ona	40.3842	71.7843
UZBK0022	C. canis	F	49y	M	6	J	Farg'ona	40.3842	71.7843
UZBK0023	C. canis	F	49y	M	6	J	Farg'ona	40.3842	71.7843
UZBK0024	C. canis	F	2y	F	6	J	Samarkand	39.627	66.975
UZBK0025	C. canis	F	49y	M	6	J	Farg'ona	40.3842	71.7843
UZBK0026	C. canis	F	49y	M	6	J	Farg'ona	40.3842	71.7843
UZBK0027	C. canis	F	49y	M	6	J	Farg'ona	40.3842	71.7843
UZBK0028	C. canis	F	49y	M	6	J	Farg'ona	40.3842	71.7843
UZBK0029	C. canis	F	49y	M	6	J	Farg'ona	40.3842	71.7843
UZBK0030	C. canis	F	49y	M	6	J	Farg'ona	40.3842	71.7843
UZBK0031	C. canis	F	49y	M	6	J	Farg'ona	40.3842	71.7843
UZBK0032	C. canis	F	49y	M	6	J	Farg'ona	40.3842	71.7843
UZBK0033	C. canis	F	48y	F	6	J	Farg'ona	40.3842	71.7843
UZBK0034	C. canis	F	48y	F	6	J	Farg'ona	40.3842	71.7843
UZBK0035	C. canis	F	48y	F	6	J	Farg'ona	40.3842	71.7843
UZBK0036	C. canis	F	48y	F	6	J	Farg'ona	40.3842	71.7843
UZBK0037	C. canis	F	48y	F	6	J	Farg'ona	40.3842	71.7843
UZBK0038	C. canis	M	48y	F	6	J	Farg'ona	40.3842	71.7843
UZBK0039	C. canis	M	48y	F	6	J	Farg'ona	40.3842	71.7843
UZBK0040	C. canis	F	48y	F	6	J	Farg'ona	40.3842	71.7843
UZBK0041	C. canis	M	48y	F	6	J	Farg'ona	40.3842	71.7843
UZBK0042	C. canis	F	2y	F	6	J	Samarkand	39.627	66.975
UZBK0043	C. canis	M	2y	F	6	J	Samarkand	39.627	66.975
UZBK0044	unidentifiable	F	2y	F	6	J	Samarkand	39.627	66.975
UZBK0045	C. canis	F	2y	F	6	J	Samarkand	39.627	66.975
UZBK0046	C. canis	F	2y	F	6	J	Samarkand	39.627	66.975
UZBK0047	unidentifiable	F	2y	F	6	J	Samarkand	39.627	66.975
UZBK0048	unidentifiable	M	2y	F	6	J	Samarkand	39.627	66.975
UZBK0049	C.orientis	F	14y	M	3	J	Samarkand	39.627	66.975
UZBK0050	C.orientis	F	14y	M	3	J	Samarkand	39.627	66.975
UZBK0051	C.orientis	M	14y	M	3	J	Samarkand	39.627	66.975
UZBK0052	C.orientis	F	14y	M	3	J	Samarkand	39.627	66.975
UZBK0053	C.orientis	M	14y	M	3	J	Samarkand	39.627	66.975
UZBK0054	C. canis	M	14y	M	3	J	Samarkand	39.627	66.975
UZBK0055	C. canis	M	33y	M	13	A	Jizzax	40.125	67.8808
UZBK0056	C. canis	M	33y	M	13	A	Jizzax	40.125	67.8808
UZBK0057	C. canis	F	33y	M	13	A	Jizzax	40.125	67.8808
UZBK0058	C.orientis	F	22y	F	9	J	Jizzax	40.125	67.8808
UZBK0059	C. canis	F	34y	M	13	A	Jizzax	40.125	67.8808
UZBK0060	C. canis	F	34y	M	13	A	Jizzax	40.125	67.8808
UZBK0061	C. canis	F	34y	M	13	A	Jizzax	40.125	67.8808
UZBK0062	C. canis	F	34y	M	13	A	Jizzax	40.125	67.8808
UZBK0063	C. canis	M	34y	M	13	A	Jizzax	40.125	67.8808
UZBK0064	C.orientis	F	17y	F	6	J	Samarkand	39.627	66.975
UZBK0065	C.orientis	F	17y	F	6	J	Samarkand	39.627	66.975
UZBK0066	C.orientis	F	17y	F	6	J	Samarkand	39.627	66.975
UZBK0067	C. canis	M	50y	F	17	A	Farg'ona	40.3842	71.7843
UZBK0068	C. canis	F	50y	F	17	A	Farg'ona	40.3842	71.7843
UZBK0069	C. canis	M	50y	F	17	A	Farg'ona	40.3842	71.7843
UZBK0070	C. canis	M	50y	F	17	A	Farg'ona	40.3842	71.7843
UZBK0071	C. canis	F	50y	F	17	A	Farg'ona	40.3842	71.7843
UZBK0072	C. canis	M	50y	F	17	A	Farg'ona	40.3842	71.7843
UZBK0073	C. canis	M	50y	F	17	A	Farg'ona	40.3842	71.7843
UZBK0074	C. canis	F	50y	F	17	A	Farg'ona	40.3842	71.7843
UZBK0075	C. canis	M	50y	F	17	A	Farg'ona	40.3842	71.7843
UZBK0076	C. canis	F	25y	F	5	J	Jizzax	40.125	67.8808
UZBK0077	unidentifiable	F	11y	F	11	J	Samarkand	39.627	66.975
UZBK0078	C. canis	F	11y	F	11	J	Samarkand	39.627	66.975
UZBK0079	C.orientis	F	11y	F	11	J	Samarkand	39.627	66.975
UZBK0080	C.orientis	F	13y	F	3	J	Samarkand	39.627	66.975
UZBK0081	C.orientis	F	13y	F	3	J	Samarkand	39.627	66.975
UZBK0082	C.orientis	F	45y	F	6	J	Farg'ona	40.3842	71.7843
UZBK0083	C.orientis	F	45y	F	6	J	Farg'ona	40.3842	71.7843
UZBK0084	C.orientis	F	45y	F	6	J	Farg'ona	40.3842	71.7843
UZBK0085	C.orientis	M	45y	F	6	J	Farg'ona	40.3842	71.7843
UZBK0086	C.orientis	M	45y	F	6	J	Farg'ona	40.3842	71.7843
UZBK0087	C. canis	F	65y	F	11	J	Buxoro	39.4629	64.2543
UZBK0088	C. canis	F	65y	F	11	J	Buxoro	39.4629	64.2543
UZBK0089	C. canis	F	65y	F	11	J	Buxoro	39.4629	64.2543
UZBK0090	C. canis	F	72y	M	9	J	Buxoro	39.4629	64.2543
UZBK0091	C. canis	F	72y	M	9	J	Buxoro	39.4629	64.2543
UZBK0092	C. canis	F	72y	M	9	J	Buxoro	39.4629	64.2543
UZBK0093	C. canis	F	77y	F	21	A	Surkxandaryo	38	67.296
UZBK0094	C. canis	F	77y	F	21	A	Surkxandaryo	38	67.296
UZBK0095	C. canis	F	77y	F	21	A	Surkxandaryo	38	67.296
UZBK0096	C. canis	F	77y	F	21	A	Surkxandaryo	38	67.296
UZBK0097	C. canis	M	38y	F	9	J	Jizzax	40.125	67.8808
UZBK0098	unidentifiable	F	38y	F	9	J	Jizzax	40.125	67.8808
UZBK0099	C. canis	M	38y	F	9	J	Jizzax	40.125	67.8808
UZBK0100	unidentifiable	F	38y	F	9	J	Jizzax	40.125	67.8808
UZBK0101	C.orientis	F	38y	F	9	J	Jizzax	40.125	67.8808
UZBK0102	C.orientis	F	38y	F	9	J	Jizzax	40.125	67.8808
UZBK0103	C. canis	F	32y	M	13	A	Jizzax	40.125	67.8808
UZBK0104	C. canis	F	32y	M	13	A	Jizzax	40.125	67.8808
UZBK0105	C. canis	F	32y	M	13	A	Jizzax	40.125	67.8808
UZBK0106	C.orientis	M	64y	F	11	J	Buxoro	39.4629	64.2543
UZBK0107	C. canis	F	64y	F	11	J	Buxoro	39.4629	64.2543
UZBK0108	C. canis	F	64y	F	11	J	Buxoro	39.4629	64.2543
UZBK0109	unidentifiable	F	64y	F	11	J	Buxoro	39.4629	64.2543
UZBK0110	C. canis	M	64y	F	11	J	Buxoro	39.4629	64.2543
UZBK0111	C. canis	F	61y	M	11	J	Farg'ona	40.3842	71.7843
UZBK0112	Ctenocephalides		no flea		11	J
UZBK0113	C. canis	F	61y	M	11	J	Farg'ona	40.3842	71.7843
UZBK0114	C. canis	F	61y	M	11	J	Farg'ona	40.3842	71.7843
UZBK0115	C. canis	F	61y	M	11	J	Farg'ona	40.3842	71.7843
UZBK0116	C. canis	F	61y	M	11	J	Farg'ona	40.3842	71.7843
UZBK0117	unidentifiable	F	61y	M	11	J	Farg'ona	40.3842	71.7843
UZBK0118	C. canis	F	69y	M	14	A	Buxoro	39.4629	64.2543
UZBK0119	C. canis	F	69y	M	14	A	Buxoro	39.4629	64.2543
UZBK0120	C. canis	F	69y	M	14	A	Buxoro	39.4629	64.2543
UZBK0121	P. irritans (morphology)	F	5y	M	8.5	J	Samarkand	39.627	66.975
UZBK0122	P. irritans (morphology)	F	5y	M	8.5	J	Samarkand	39.627	66.975
UZBK0123	P. irritans (morphology)	F	5y	M	8.5	J	Samarkand	39.627	66.975
UZBK0124	P. irritans (morphology)	F	5y	M	8.5	J	Samarkand	39.627	66.975
UZBK0125	P. irritans (morphology)	F	5y	M	8.5	J	Samarkand	39.627	66.975
UZBK0126	P. irritans (morphology)	F	5y	M	8.5	J	Samarkand	39.627	66.975
UZBK0127	C. canis	F	69y	M	14	A	Buxoro	39.4629	64.2543
UZBK0128	C. canis	F	63y	M	11	J	Farg'ona	40.3842	71.7843
UZBK0129	C. canis	F	63y	M	11	J	Farg'ona	40.3842	71.7843
UZBK0130	C. canis	M	73y	M	11	J	Buxoro	39.4629	64.2543
UZBK0131	C. canis	M	73y	M	11	J	Buxoro	39.4629	64.2543
UZBK0132	C. canis	M	73y	M	11	J	Buxoro	39.4629	64.2543
UZBK0133	C. canis	F	73y	M	11	J	Buxoro	39.4629	64.2543
UZBK0134	C. canis	M	73y	M	11	J	Buxoro	39.4629	64.2543
UZBK0135	C. canis	F	73y	M	11	J	Buxoro	39.4629	64.2543
UZBK0136	C. canis	F	60y	M	9	J	Farg'ona	40.3842	71.7843
UZBK0137	C. canis	F	60y	M	9	J	Farg'ona	40.3842	71.7843
UZBK0138	C.orientis	F	60y	M	9	J	Farg'ona	40.3842	71.7843
UZBK0139	C.orientis	M	60y	M	9	J	Farg'ona	40.3842	71.7843
UZBK0140	C.orientis	F	60y	M	9	J	Farg'ona	40.3842	71.7843
UZBK0141	C.orientis	F	59y	M	9	J	Farg'ona	40.3842	71.7843
UZBK0142	C.orientis	F	70y	F	6	J	Buxoro	39.4629	64.2543
UZBK0143	C.orientis	M	70y	F	6	J	Buxoro	39.4629	64.2543
UZBK0144	C.orientis	F	70y	F	6	J	Buxoro	39.4629	64.2543
UZBK0145	C.orientis	F	59y	M	9	J	Farg'ona	40.3842	71.7843
UZBK0146	C.orientis	F	59y	M	9	J	Farg'ona	40.3842	71.7843
UZBK0147	C.orientis	F	59y	M	9	J	Farg'ona	40.3842	71.7843
UZBK0148	C.orientis	F	59y	M	9	J	Farg'ona	40.3842	71.7843
UZBK0149	C.orientis	F	59y	M	9	J	Farg'ona	40.3842	71.7843
UZBK0150	C. canis	F	70y	F	6	J	Buxoro	39.4629	64.2543
UZBK0151	C. canis	F	70y	F	6	J	Buxoro	39.4629	64.2543
UZBK0152	C. canis	M	70y	F	6	J	Buxoro	39.4629	64.2543
UZBK0153	C. canis	UNK.	60y	M	9	J	Farg'ona	40.3842	71.7843
UZBK0154	C. canis	F	60y	M	9	J	Farg'ona	40.3842	71.7843
UZBK0155	C. canis	F	60y	M	9	J	Farg'ona	40.3842	71.7843
UZBK0156	C. canis	M	60y	M	9	J	Farg'ona	40.3842	71.7843
UZBK0157	C. canis	M	76y	F	21	A	Surkxandaryo	38	67.296
UZBK0158	C. canis	F	76y	F	21	A	Surkxandaryo	38	67.296
UZBK0159	unidentifiable	F	76y	F	21	A	Surkxandaryo	38	67.296
UZBK0160	C. canis	F	76y	F	21	A	Surkxandaryo	38	67.296
UZBK0161	C. canis	F	76y	F	21	A	Surkxandaryo	38	67.296
UZBK0162	C.orientis	F	56y	M	3	J	Farg'ona	40.3842	71.7843
UZBK0163	C.orientis	F	56y	M	3	J	Farg'ona	40.3842	71.7843
UZBK0164	C.orientis	F	56y	M	3	J	Farg'ona	40.3842	71.7843
UZBK0165	C. canis	F	76y	F	21	A	Surkxandaryo	38	67.296
UZBK0166	C. canis	F	1y	F	6	J	Samarkand	39.627	66.975
UZBK0167	C. canis	M	1y	F	6	J	Samarkand	39.627	66.975
UZBK0168	C. canis	F	76y	F	21	A	Surkxandaryo	38	67.296
UZBK0169	C. canis	F	71y	F	6	J	Buxoro	39.4629	64.2543
UZBK0170	C. canis	F	71y	F	6	J	Buxoro	39.4629	64.2543
UZBK0171	C. canis	F	71y	F	6	J	Buxoro	39.4629	64.2543
UZBK0172	C. canis	F	71y	F	6	J	Buxoro	39.4629	64.2543
UZBK0173	C. canis	F	71y	F	6	J	Buxoro	39.4629	64.2543
UZBK0174	C. canis	F	71y	F	6	J	Buxoro	39.4629	64.2543
UZBK0175	C. canis	F	71y	F	6	J	Buxoro	39.4629	64.2543
UZBK0176	P. irritans (morphology)	F	1y	F	6	J	Samarkand	39.627	66.975
UZBK0177	P. irritans (morphology)	F	1y	F	6	J	Samarkand	39.627	66.975
UZBK0178	P. irritans (morphology)	M	6y	M	9	J	Samarkand	39.627	66.975
UZBK0179	P. irritans (morphology)	F	6y	M	9	J	Samarkand	39.627	66.975
UZBK0180	P. irritans (morphology)	F	6y	M	9	J	Samarkand	39.627	66.975
UZBK0181	P. irritans (morphology)	F	6y	M	9	J	Samarkand	39.627	66.975
UZBK0182	C.orientis	F	52y	M	18	A	Farg'ona	40.3842	71.7843
UZBK0183	C.orientis	F	52y	M	18	A	Farg'ona	40.3842	71.7843
UZBK0184	C.orientis	F	52y	M	18	A	Farg'ona	40.3842	71.7843
UZBK0185	C.orientis	F	52y	M	18	A	Farg'ona	40.3842	71.7843
UZBK0186	C.orientis	F	52y	M	18	A	Farg'ona	40.3842	71.7843
UZBK0187	C.orientis	F	52y	M	18	A	Farg'ona	40.3842	71.7843
UZBK0188	C.orientis	F	52y	M	18	A	Farg'ona	40.3842	71.7843
UZBK0189	P. irritans (morphology)	F	3y	F	11	J	Samarkand	39.627	66.975
UZBK0190	P. irritans (morphology)	F	3y	F	11	J	Samarkand	39.627	66.975
UZBK0191	P. irritans (morphology)	F	3y	F	11	J	Samarkand	39.627	66.975
UZBK0192	P. irritans (morphology)	F	3y	F	11	J	Samarkand	39.627	66.975
UZBK0193	P. irritans (morphology)	F	3y	F	11	J	Samarkand	39.627	66.975
UZBK0194	P. irritans (morphology)	F	4y	M	6	J	Samarkand	39.627	66.975
UZBK0195	P. irritans (morphology)	M	4y	M	6	J	Samarkand	39.627	66.975
UZBK0196	P. irritans (morphology)	F	4y	M	6	J	Samarkand	39.627	66.975
UZBK0197	P. irritans (morphology)	F	4y	M	6	J	Samarkand	39.627	66.975
UZBK0198	P. irritans (morphology)	F	4y	M	6	J	Samarkand	39.627	66.975
UZBKXXX	C. canis	F	29y	M	7.5	J	Jizzax	40.125	67.8808
UZBKXXX	C. canis	M	29y	M	7.5	J	Jizzax	40.125	67.8808

## Sheet: Stats
Table 1. Table showing the prevalence of infested dogs										Table 8. Number of infested dogs in each location
|||	Neg	Fleas	Examined	Proportion	stand.error	CI95-	CI95+	Prevalence %		Location	Positive dogs	Negative dogs	Total
Dogs	34	43	77	0.558442	0.0565897	0.447526	0.669357	55.8442		Jizzax	12	12	24
										Buxoro	7	5	12
Dogs from loc:	Neg	Fleas	Examined	Proportion	stand.error	CI95-	CI95+	Prevalence		Farg'ona	12	7	19
Jizzax	12	12	24	0.5	0.102062	0.299958	0.700042	50		Samarkand	10	10	20
Buxoro	5	7	12	0.583333	0.142319	0.304389	0.862278	58.3333		Surkxandaryo	2	0	2
Farg'ona	7	12	19	0.631579	0.110665	0.414676	0.848482	63.1579		Total	43	34	77
Samarkand	10	10	20	0.5	0.111803	0.280865	0.719135	50
Surkxandaryo	0	2	2	1	0	1	1	100
Table 2. The number of examined and positive dogs in regard with their sex.
Sex	Neg	Fleas	Examined	Proportion	stand.error	CI95-	CI95+	Prevalence
F	18	20	38	0.526316	0.0809983	0.367559	0.685072	52.6316
M	16	23	39	0.589744	0.0787639	0.435366	0.744121	58.9744
Table 3. The number of examined and positive dogs in regard with their age
Age (months)	Neg	Fleas	Examined	Proportion	stand.error	CI95-	CI95+	Prevalence
Juveniles	23	33	56	0.589286	0.0657414	0.460433	0.718139	58.9286
Adults	13	8	21	0.380952	0.105971	0.173249	0.588656	38.0952
Table 4. The number of dogs infested with C. canis from each of the locations
	No	Yes	Examined	Proportion	stand.error	CI95-	CI95+	Prevalence
C. canis	48	29	77	0.376623	0.0552184	0.268395	0.484851	37.6623
Jizzax	16	8	24	0.333333	0.096225	0.144732	0.521934	33.3333
Buxoro	5	7	12	0.583333	0.142319	0.304389	0.862278	58.3333
Farg'ona	11	8	19	0.421053	0.113269	0.199045	0.64306	42.1053
Samarkand	16	4	20	0.2	0.0894427	0.0246923	0.375308	20
Surkxandaryo	0	2	2	1	0	1	1	100
Table 5. The number of dogs infested with C. orientis from each of the locations
	No	Yes	Examined	Proportion	stand.error	CI95-	CI95+	Prevalence
C. orientis	60	17	77	0.220779	0.0472676	0.128135	0.313424	22.0779
Jizzax	20	4	24	0.166667	0.0760726	0.0175644	0.315769	16.6667
Buxoro	10	2	12	0.166667	0.107583	-0.0441958	0.377529	16.6667
Farg'ona	14	5	19	0.263158	0.101023	0.0651536	0.461162	26.3158
Samarkand	16	4	20	0.2	0.0894427	0.0246923	0.375308	20
Surkxandaryo	2	0	2	0	0	0	0	0
Table 6. The number of dogs infested with P. irritans from each of the locations
	No	Yes	Examined	Proportion	stand.error	CI95-	CI95+	Prevalence
Pulex irritans	72	5	77	0.0649351	0.0280812	0.00989598	0.119974	6.49351
Jizzax	24	0	24	0	0	0	0	0
Buxoro	12	0	12	0	0	0	0	0
Farg'ona	19	0	19	0	0	0	0	0
Samarkand	20	5	20	0.25	0.0968246	0.0602238	0.439776	25								Table 10. The sex of the identified fleas
Surkxandaryo	2	0	2	0	0	0	0	0								Row Labels	Count of IDENTIFICATION
																C. canis	115
Table 7. The number of dogs infested with unidentified fleas from each of the locations																F	88
	No	Yes	Examined	Proportion	stand.error	CI95-	CI95+	Prevalence								M	26
Unidentifiable (Ctenocephalides spp.)	71	6	77	0.0779221	0.030547	0.0180499	0.137794	7.79221								UNK.	1
Jizzax	23	1	24	0.0416667	0.0407894	-0.0382805	0.121614	4.16667								C.orientis	53
Buxoro	11	1	12	0.0833333	0.0797856	-0.0730464	0.239713	8.33333			Table 9. Species of fleas for each of the age groups					F	45
Farg'ona	18	1	19	0.0526316	0.0512278	-0.0477749	0.153038	5.26316			Row Labels	Count of IDENTIFICATION				M	8
Samarkand	18	2	20	0.1	0.067082	-0.0314808	0.231481	10			C. canis	115				P. irritans	22
Surkxandaryo	1	1	2	0.5	0.353553	-0.192965	1.19296	50			Adults	35				F	20
											Juveniles	80				M	2
											C. orientis	53				unidentifiable	9
											Adults	11				F	8
											Juveniles	42				M	1
											P. irritans (morphology)	22				Grand Total	199
											Juveniles	22
											unidentifiable	9
											Adults	1
											Juveniles	8
											Grand Total	199
